# Supplementary material for: ﻿Gastrodiabawanglingensis (Orchidaceae, Epidendroideae), a new species from Hainan Island, China
Source: PhytoKeys. 2023 Feb 23;220:39–50. doi: 10.3897/phytokeys.220.95137 (PMC10209714; doi:10.3897/phytokeys.220.95137)
Supplement: XML Treatment for Gastrodia bawanglingensis [file phytokeys.220.95137-treatment1.xml]

<!DOCTYPE tp:taxon-treatment
  PUBLIC "-//TaxonX//DTD Taxonomic Treatment Publishing DTD v0 20100105//EN" "tax-treatment-NSO.dtd">
<tp:taxon-treatment xmlns:tp="http://www.plazi.org/taxpub"><tp:treatment-meta><kwd-group><label>Taxon classification</label><kwd>
                <named-content content-type="kingdom">Plantae</named-content>
              </kwd><kwd>
                <named-content content-type="order">Asparagales</named-content>
              </kwd><kwd>
                <named-content content-type="family">Orchidaceae</named-content>
              </kwd></kwd-group><mixed-citation publication-type="journal"><person-group><name><surname>Chen</surname><given-names>Zhi-Heng</given-names></name><name><surname>Zhang</surname><given-names>Zhong-Yang</given-names></name><name><surname>Song</surname><given-names>Xi-Qiang</given-names></name><name><surname>Zhang</surname><given-names>Zhe</given-names></name></person-group><article-title>﻿<italic><tp:taxon-name><tp:taxon-name-part taxon-name-part-type="genus" reg="Gastrodia">Gastrodia</tp:taxon-name-part><tp:taxon-name-part taxon-name-part-type="species" reg="bawanglingensis">bawanglingensis</tp:taxon-name-part></tp:taxon-name></italic> (<tp:taxon-name><tp:taxon-name-part taxon-name-part-type="family">Orchidaceae</tp:taxon-name-part></tp:taxon-name>, <tp:taxon-name><tp:taxon-name-part taxon-name-part-type="subfamily">Epidendroideae</tp:taxon-name-part></tp:taxon-name>), a new species from Hainan Island, China</article-title><source>PhytoKeys</source><day>23</day><month>02</month><year>2023</year><volume>220</volume><fpage>39</fpage><lpage>50</lpage><pub-id pub-id-type="doi">10.3897/phytokeys.220.95137</pub-id></mixed-citation></tp:treatment-meta><tp:nomenclature><label>﻿</label><tp:taxon-name>
              <object-id xmlns:xlink="http://www.w3.org/1999/xlink" content-type="arpha" xlink:type="simple">FE223882-DB1F-505A-B657-A97A4E716201</object-id>
              <tp:taxon-name-part taxon-name-part-type="genus" reg="Gastrodia">Gastrodia</tp:taxon-name-part>
              <tp:taxon-name-part taxon-name-part-type="species" reg="bawanglingensis">bawanglingensis</tp:taxon-name-part>
              <object-id xmlns:xlink="http://www.w3.org/1999/xlink" content-type="ipni" xlink:type="simple">urn:lsid:ipni.org:names:77314677-1</object-id>
            </tp:taxon-name><tp:taxon-authority>Z.H.Chen, Z.Y.Zhang &amp; X.Q.Song</tp:taxon-authority><tp:taxon-status xmlns:xlink="http://www.w3.org/1999/xlink" xlink:type="simple">sp. nov.</tp:taxon-status><xref ref-type="fig" rid="F4">Fig. 4</xref></tp:nomenclature><tp:treatment-sec sec-type="material" id="SECID0EUUAE"><title>Type.</title><p>China. Hainan Province: Bawangling, Hainan Tropical Rainforest National Park, in tropical rainforest, 850–950 m elevation, 25 April 2022, Z.Y. Zhang 006 (Holotype, <named-content xmlns:xlink="http://www.w3.org/1999/xlink" content-type="dwc:institutional_code" xlink:title="Teaching Herbarium of the College of Forestry, Hainan University" xlink:href="http://grbio.org/institution/hainan-university" xlink:type="simple">HUFB</named-content>!).</p></tp:treatment-sec><tp:treatment-sec sec-type="diagnosis" id="SECID0E6UAE"><title>Diagnosis.</title><p><italic><tp:taxon-name><tp:taxon-name-part taxon-name-part-type="genus" reg="Gastrodia">Gastrodia</tp:taxon-name-part><tp:taxon-name-part taxon-name-part-type="species" reg="bawanglingensis">bawanglingensis</tp:taxon-name-part></tp:taxon-name></italic> is similar to <italic><tp:taxon-name><tp:taxon-name-part taxon-name-part-type="genus" reg="Gastrodia">G.</tp:taxon-name-part><tp:taxon-name-part taxon-name-part-type="species" reg="albidoides">albidoides</tp:taxon-name-part></tp:taxon-name></italic> with dwarf habits, scarcely opening flowers, elongated fruit stems, curved and fleshy perianth tubes and similar columns and lips, but can be easily distinguished from the latter by having lateral sepals adnate to 4/5 of total length (vs. lateral sepals adnate to 1/2 of total length), lip with four ridges (vs. lip with two ridges), the absence of a column foot (vs. the presence of a column foot) and a pair of lateral wings bent outwards (vs. lateral wings upright) at the column apex (Table <xref ref-type="table" rid="T2">2</xref>).</p><fig id="F4" position="float" orientation="portrait"><object-id xmlns:xlink="http://www.w3.org/1999/xlink" content-type="doi" xlink:type="simple">10.3897/phytokeys.220.95137.figure4</object-id><object-id xmlns:xlink="http://www.w3.org/1999/xlink" content-type="arpha" xlink:type="simple">037C97A9-CE4F-57F7-9F82-B4CE19281EFD</object-id><label>Figure 4.</label><caption><p><italic><tp:taxon-name><tp:taxon-name-part taxon-name-part-type="genus" reg="Gastrodia">Gastrodia</tp:taxon-name-part><tp:taxon-name-part taxon-name-part-type="species" reg="bawanglingensis">bawanglingensis</tp:taxon-name-part></tp:taxon-name></italic> Z.H.Chen, Z.Y.Zhang &amp; X.Q.Song, sp. nov. <bold>A</bold> plant <bold>B</bold> flowers <bold>C</bold> flattened perianth tube <bold>D</bold> lip, column and ovary <bold>E</bold> column <bold>F, G</bold> lip <bold>H</bold> fruiting specimen. Illustration by Ling-Yi Cao, based on the holotype of Z.Y. Zhang 006 (<named-content xmlns:xlink="http://www.w3.org/1999/xlink" content-type="dwc:institutional_code" xlink:title="Teaching Herbarium of the College of Forestry, Hainan University" xlink:href="http://grbio.org/institution/hainan-university" xlink:type="simple">HUFB</named-content>).</p></caption><graphic xmlns:xlink="http://www.w3.org/1999/xlink" xlink:href="phytokeys-220-039_article-95137__-g004.jpg" position="float" orientation="portrait" xlink:type="simple" id="oo_814997.jpg"><uri content-type="original_file" xlink:type="simple">https://binary.pensoft.net/fig/814997</uri></graphic></fig><table-wrap id="T2" position="float" orientation="portrait"><label>Table 2.</label><caption><p>Differences between <italic><tp:taxon-name><tp:taxon-name-part taxon-name-part-type="genus" reg="Gastrodia">Gastrodia</tp:taxon-name-part><tp:taxon-name-part taxon-name-part-type="species" reg="bawanglingensis">bawanglingensis</tp:taxon-name-part></tp:taxon-name></italic>, <italic><tp:taxon-name><tp:taxon-name-part taxon-name-part-type="genus" reg="Gastrodia">G.</tp:taxon-name-part><tp:taxon-name-part taxon-name-part-type="species" reg="albidoides">albidoides</tp:taxon-name-part></tp:taxon-name></italic>, <italic><tp:taxon-name><tp:taxon-name-part taxon-name-part-type="genus" reg="Gastrodia">G.</tp:taxon-name-part><tp:taxon-name-part taxon-name-part-type="species" reg="theana">theana</tp:taxon-name-part></tp:taxon-name></italic> and <italic><tp:taxon-name><tp:taxon-name-part taxon-name-part-type="genus" reg="Gastrodia">G.</tp:taxon-name-part><tp:taxon-name-part taxon-name-part-type="species" reg="albida">albida</tp:taxon-name-part></tp:taxon-name></italic>.</p></caption><table id="TID0E3KBG" rules="all"><tbody><tr><th rowspan="1" colspan="1">Character</th><th rowspan="1" colspan="1">
                      <italic>
                        <tp:taxon-name><tp:taxon-name-part taxon-name-part-type="genus" reg="Gastrodia">G.</tp:taxon-name-part><tp:taxon-name-part taxon-name-part-type="species" reg="bawanglingensis">bawanglingensis</tp:taxon-name-part></tp:taxon-name>
                      </italic>
                    </th><th rowspan="1" colspan="1">
                      <italic>
                        <tp:taxon-name><tp:taxon-name-part taxon-name-part-type="genus" reg="Gastrodia">G.</tp:taxon-name-part><tp:taxon-name-part taxon-name-part-type="species" reg="albidoides">albidoides</tp:taxon-name-part></tp:taxon-name>
                      </italic>
                    </th><th rowspan="1" colspan="1">
                      <italic>
                        <tp:taxon-name><tp:taxon-name-part taxon-name-part-type="genus" reg="Gastrodia">G.</tp:taxon-name-part><tp:taxon-name-part taxon-name-part-type="species" reg="theana">theana</tp:taxon-name-part></tp:taxon-name>
                      </italic>
                    </th><th rowspan="1" colspan="1">
                      <italic>
                        <tp:taxon-name><tp:taxon-name-part taxon-name-part-type="genus" reg="Gastrodia">G.</tp:taxon-name-part><tp:taxon-name-part taxon-name-part-type="species" reg="albida">albida</tp:taxon-name-part></tp:taxon-name>
                      </italic>
                    </th></tr><tr><td rowspan="1" colspan="1">Perianth tube</td><td rowspan="1" colspan="1">slightly verrucous in the middle and upper part, distinct verrucose apically</td><td rowspan="1" colspan="1">slightly verrucose towards apex, otherwise smooth</td><td rowspan="1" colspan="1">distinctly striate and verrucose throughout</td><td rowspan="1" colspan="1">distinctly verrucose throughout</td></tr><tr><td rowspan="1" colspan="1">Lateral sepals</td><td rowspan="1" colspan="1">adnate, to 4/5 of their length</td><td rowspan="1" colspan="1">adnate, to 1/2 their length</td><td rowspan="1" colspan="1">adnate, 1/3–1/4 their length</td><td rowspan="1" colspan="1">adnate, 1/5–1/6 their length</td></tr><tr><td rowspan="1" colspan="1">Petals</td><td rowspan="1" colspan="1">brownish, fleshy, petals whitish on both sides, triangular-ovate, ca. 1.5 × 1.0 mm</td><td rowspan="1" colspan="1">whitish, thin in texture, triangular-ovate, 0.8–1.0 × 0.6–0.8 mm</td><td rowspan="1" colspan="1">salmon-pink, thin in texture, narrowly triangular, 0.4–0.8 × 0.2–0.3 mm</td><td rowspan="1" colspan="1">whitish outside, orange inside, fleshy, oblong-ovate, ca. 1.5 × 1.0 mm</td></tr><tr><td rowspan="1" colspan="1">Lip</td><td rowspan="1" colspan="1">red at the base, light green at the middle, reddish-brown apically and marginally, epichile rhombic-ovate, 5–7 nerved, disc thickened with four ridges, a pair of low ridges outside the two main ridges. truncate at base, hypochile with two whitish, globose, subsessile, nectarless calli, ca. 0.5 mm in diameter</td><td rowspan="1" colspan="1">pale green, epichile rhombic-ovate, 6–7-nerved, disc thickened with two ridges, rounded at base, hypochile with two whitish, globose, subsessile, nectarless calli, ca.1 mm in diameter</td><td rowspan="1" colspan="1">green, epichile ovate, 5-nerved, disc slightly elevate longitudinally at middle, with four ridges four ridges, arranged one behind the other. cordate at base, hypochile with two whitish, globose, subsessile, nectarless calli, ca.0.8 mm in diameter</td><td rowspan="1" colspan="1">white, epichile triangular, disc thickened with two ridges, truncate at base; hypochile with two whitish, globose, subsessile, nectarless calli, ca.1 mm in diameter</td></tr><tr><td rowspan="1" colspan="1">Column</td><td rowspan="1" colspan="1">apex with a pair of lateral wings bent outwards; lateral wings with acuminate tips lower than anther</td><td rowspan="1" colspan="1">apex with a pair of lateral wings; lateral wings with acuminate tips superior to anther</td><td rowspan="1" colspan="1">apex with a pair of lateral wings bent inwards; lateral wings with acuminate tips superior to anther</td><td rowspan="1" colspan="1">with a pair of lateral wings distally; edges of lateral wings parallel to column</td></tr><tr><td rowspan="1" colspan="1">Column foot</td><td rowspan="1" colspan="1">Absent</td><td rowspan="1" colspan="1">1.5–1.8 mm</td><td rowspan="1" colspan="1">1.5–1.8 mm</td><td rowspan="1" colspan="1">column foot very short</td></tr><tr><td rowspan="1" colspan="1">Rostellum</td><td rowspan="1" colspan="1">0.2 × 1.0 mm</td><td rowspan="1" colspan="1">0.2 × 1.5 mm</td><td rowspan="1" colspan="1">0.2 × 1.5 mm</td><td rowspan="1" colspan="1">Absent</td></tr></tbody></table></table-wrap></tp:treatment-sec><tp:treatment-sec sec-type="description" id="SECID0ET5AE"><title>Description.</title><p>Terrestrial, leafless, achlorophyllous herbs. Roots few, slender, 1–7 cm long, ca. 0.5–0.7 mm in diameter. Rhizome fleshy, tuberous, fusiform, 3–4 cm long, 5–7 mm in diameter, dark brown, covered with numerous scales. Scales verticillate, lanceolate, dark brown,1–2 mm long. Inflorescence erect, terminal, 2.0–6.5 cm long, ca. 2.2 mm in diameter, white to orange-brown, peduncle 3–4 noded, ovate to broadly ovate, sheath membranous, 3–5 × 2–3 mm; rachis often less than 5 mm long. Bracts membranous, ovate to ovate-oblong, apex pointed, pale yellowish-brown, 4–6 mm long, 1.5–3 mm wide. Ovary 3–6 mm long, 2–3 mm in diameter. Flowers (1–) 2–4 (–6), erect, bell-shaped, slightly curved, not opening widely, 8–10 mm long, 4–5 mm in diameter. Flowers whitish on both surfaces, apex brownish, lip red at the base, light green at the middle, reddish-brown apically and marginally; column white. Sepals and petals united, forming a 5–lobed perianth tube, 8–10 mm long, slightly verrucous in the middle and upper part, distinctly verrucose apically. Sepals fleshy, thickened, similar. Lateral sepals fused to 4/5 of their length, whitish on both surfaces, apex is brownish; free lobe of dorsal sepal triangle, ca. 2.5 × 2.0 mm; free lobes of lateral sepals ovate, ca. 2.0 × 2.0 mm. Petals connate with sepals, free portions brownish, whitish on both sides, triangular-ovate, ca. 1.5 mm long, 1 mm wide, connate portions distinctly thickened and the inside is obviously reddish-brown, forming a pair of ridge-like structures inside the perianth tube and the other side of the ridge-like structures is flesh-coloured. Lip rhombic-ovate, base adnate to perianth tube, 3.5–4.5 × 2.0–2.2 mm; hypochile with two whitish, globose, subsessile, nectarless calli, ca. 0.5 mm in diameter; epichile 5–7 nerved, truncate at base, entire, disc thickened with four ridges, a pair of low ridges outside the two main ridges; the two main ridges fused into one before reaching the tip, main ridges much raised and tinged orange near apex. Column 4.2–4.5 × 1.6–1.8 mm, apex with a pair of lateral wings bent outwards; lateral wings with acuminate tips lower than anther; column foot absent; rostellum 0.2 × 1 mm; stigma located near base. Anther hemispherical, 0.6–0.7 mm in diameter; pollinia 2. Capsule ellipsoid, 1.2–1.8 cm long, 0.5–0.8 cm in diameter; pedicel elongating to 10–25 cm in fruit. Seeds fusiform, 1.6–2.2 mm long.</p></tp:treatment-sec><tp:treatment-sec sec-type="etymology" id="SECID0EY5AE"><title>Etymology.</title><p>The new species is named after Bawangling, the mid-west State of Hainan Island where it was discovered in a vast area of primitive montane rainforest.</p></tp:treatment-sec><tp:treatment-sec sec-type="Vernacular name" id="SECID0E45AE"><title>Vernacular name.</title><p>霸王岭天麻 (Chinese pinyin: bà wáng lǐng tiān má).</p></tp:treatment-sec><tp:treatment-sec sec-type="distribution" id="SECID0EC6AE"><title>Distribution and habitat.</title><p><italic><tp:taxon-name><tp:taxon-name-part taxon-name-part-type="genus" reg="Gastrodia">Gastrodia</tp:taxon-name-part><tp:taxon-name-part taxon-name-part-type="species" reg="bawanglingensis">bawanglingensis</tp:taxon-name-part></tp:taxon-name></italic> is a terrestrial mycoheterotrophic species that grows in montane rainforests which are dominated by <italic><tp:taxon-name><tp:taxon-name-part taxon-name-part-type="genus" reg="Dysoxylum">Dysoxylum</tp:taxon-name-part><tp:taxon-name-part taxon-name-part-type="species" reg="gotadhora">gotadhora</tp:taxon-name-part></tp:taxon-name></italic> (Buch.-Ham.) Mabb., <italic><tp:taxon-name><tp:taxon-name-part taxon-name-part-type="genus" reg="Livistona">Livistona</tp:taxon-name-part><tp:taxon-name-part taxon-name-part-type="species" reg="saribus">saribus</tp:taxon-name-part></tp:taxon-name></italic> (Lour.) Merr. and A.Chev., <italic><tp:taxon-name><tp:taxon-name-part taxon-name-part-type="genus" reg="Hancea">Hancea</tp:taxon-name-part><tp:taxon-name-part taxon-name-part-type="species" reg="hookeriana">hookeriana</tp:taxon-name-part></tp:taxon-name></italic> Seem. and <italic><tp:taxon-name><tp:taxon-name-part taxon-name-part-type="genus" reg="Engelhardia">Engelhardia</tp:taxon-name-part><tp:taxon-name-part taxon-name-part-type="species" reg="roxburghiana">roxburghiana</tp:taxon-name-part></tp:taxon-name></italic> Lindl. at elevations from 850 m to 950 m and associated with other orchids, such as <italic><tp:taxon-name><tp:taxon-name-part taxon-name-part-type="genus" reg="Anoectochilus">Anoectochilus</tp:taxon-name-part><tp:taxon-name-part taxon-name-part-type="species" reg="hainanensis">hainanensis</tp:taxon-name-part></tp:taxon-name></italic> H.Z.Tian, F.W.Xing &amp; L.Li, <italic><tp:taxon-name><tp:taxon-name-part taxon-name-part-type="genus" reg="Anoectochilus">A.</tp:taxon-name-part><tp:taxon-name-part taxon-name-part-type="species" reg="roxburghii">roxburghii</tp:taxon-name-part></tp:taxon-name></italic> (Wall.) Lindl., <italic><tp:taxon-name><tp:taxon-name-part taxon-name-part-type="genus" reg="Oxystophyllum">Oxystophyllum</tp:taxon-name-part><tp:taxon-name-part taxon-name-part-type="species" reg="changjiangense">changjiangense</tp:taxon-name-part></tp:taxon-name></italic> (S.J.Cheng &amp; C.Z.Tang) M.A.Clem., <italic><tp:taxon-name><tp:taxon-name-part taxon-name-part-type="genus" reg="Dendrobium">Dendrobium</tp:taxon-name-part><tp:taxon-name-part taxon-name-part-type="species" reg="hainanense">hainanense</tp:taxon-name-part></tp:taxon-name></italic> Rolfe, <italic><tp:taxon-name><tp:taxon-name-part taxon-name-part-type="genus" reg="Cymbidium">Cymbidium</tp:taxon-name-part><tp:taxon-name-part taxon-name-part-type="species" reg="kanran">kanran</tp:taxon-name-part></tp:taxon-name></italic> Makino and <italic><tp:taxon-name><tp:taxon-name-part taxon-name-part-type="genus" reg="Micropera">Micropera</tp:taxon-name-part><tp:taxon-name-part taxon-name-part-type="species" reg="poilanei">poilanei</tp:taxon-name-part></tp:taxon-name></italic> (Guillaumin) Garay. So far, only the type subpopulation has been found in the tropical rainforest of Bawangling, in Hainan.</p></tp:treatment-sec><tp:treatment-sec sec-type="conservation status" id="SECID0ECDAG"><title>Conservation status.</title><p>Endangered [EN D1]. <italic><tp:taxon-name><tp:taxon-name-part taxon-name-part-type="genus" reg="Gastrodia">Gastrodia</tp:taxon-name-part><tp:taxon-name-part taxon-name-part-type="species" reg="bawanglingensis">bawanglingensis</tp:taxon-name-part></tp:taxon-name></italic> was discovered in the mountain rainforest of Bawangling in Hainan Tropical Rainforest National Park. Until now, only the type subpopulation, consisting of ca. 100 individuals, has been discovered in Bawangling. Since its number of mature individuals is fewer than 250, we assess it as Endangered (EN) using criterion D1 (<xref ref-type="bibr" rid="B11">IUCN Standards and Petitions Subcommittee 2022</xref>).</p></tp:treatment-sec><tp:treatment-sec sec-type="phenology" id="SECID0EXDAG"><title>Phenology.</title><p><italic><tp:taxon-name><tp:taxon-name-part taxon-name-part-type="genus" reg="Gastrodia">Gastrodia</tp:taxon-name-part><tp:taxon-name-part taxon-name-part-type="species" reg="bawanglingensis">bawanglingensis</tp:taxon-name-part></tp:taxon-name></italic> was observed flowering and fruiting in April and May.</p></tp:treatment-sec><tp:treatment-sec sec-type="Pollination implication" id="SECID0EIEAG"><title>Pollination implication.</title><p>Flowers of <italic><tp:taxon-name><tp:taxon-name-part taxon-name-part-type="genus" reg="Gastrodia">Gastrodia</tp:taxon-name-part><tp:taxon-name-part taxon-name-part-type="species" reg="bawanglingensis">bawanglingensis</tp:taxon-name-part></tp:taxon-name></italic> barely open and pollen massulae were observed on the stigma when flowers were dissected. Through field observation, it was found that the fruiting rate is very high. We bagged buds on 3 plants with 10 flowers in total prior to the anthesis, and found that each of them has evolved into fruit after 15 days. These observations indicate that the new species probably self-pollinates. <italic><tp:taxon-name><tp:taxon-name-part taxon-name-part-type="genus" reg="Gastrodia">Gastrodia</tp:taxon-name-part></tp:taxon-name></italic> is probably the only genus that contains species with completely cleistogamous flowers as confirmed by intensive monitoring. Self-pollination might be an adaptation to ensure reproduction, compensating for the defi- ciency of pollinators in the habitat (<xref ref-type="bibr" rid="B31">Suetsugu 2022</xref>; <xref ref-type="bibr" rid="B32">Suetsugu et al. 2022</xref>). Currently, complete cleistogamy has been reported in five <italic><tp:taxon-name><tp:taxon-name-part taxon-name-part-type="genus" reg="Gastrodia">Gastrodia</tp:taxon-name-part></tp:taxon-name></italic> species: <italic><tp:taxon-name><tp:taxon-name-part taxon-name-part-type="genus" reg="Gastrodia">G.</tp:taxon-name-part><tp:taxon-name-part taxon-name-part-type="species" reg="clausa">clausa</tp:taxon-name-part></tp:taxon-name></italic>, <italic><tp:taxon-name><tp:taxon-name-part taxon-name-part-type="genus" reg="Gastrodia">G.</tp:taxon-name-part><tp:taxon-name-part taxon-name-part-type="species" reg="takeshimensis">takeshimensis</tp:taxon-name-part></tp:taxon-name></italic>, <italic><tp:taxon-name><tp:taxon-name-part taxon-name-part-type="genus" reg="Gastrodia">G.</tp:taxon-name-part><tp:taxon-name-part taxon-name-part-type="species" reg="flexistyloides">flexistyloides</tp:taxon-name-part></tp:taxon-name></italic>, <italic><tp:taxon-name><tp:taxon-name-part taxon-name-part-type="genus" reg="Gastrodia">G.</tp:taxon-name-part><tp:taxon-name-part taxon-name-part-type="species" reg="kuroshimensis">kuroshimensis</tp:taxon-name-part></tp:taxon-name></italic> and <italic><tp:taxon-name><tp:taxon-name-part taxon-name-part-type="genus" reg="Gastrodia">G.</tp:taxon-name-part><tp:taxon-name-part taxon-name-part-type="species" reg="amamiana">amamiana</tp:taxon-name-part></tp:taxon-name></italic> (<xref ref-type="bibr" rid="B9">Hsu et al. 2012</xref>; <xref ref-type="bibr" rid="B26">Suetsugu 2013</xref>, <xref ref-type="bibr" rid="B27">2014</xref>, <xref ref-type="bibr" rid="B28">2016</xref>, <xref ref-type="bibr" rid="B29">2019</xref>), <italic><tp:taxon-name><tp:taxon-name-part taxon-name-part-type="genus" reg="Gastrodia">G.</tp:taxon-name-part><tp:taxon-name-part taxon-name-part-type="species" reg="bawanglingensis">bawanglingensis</tp:taxon-name-part></tp:taxon-name></italic> is likely to be the sixth species reported. Similar to other five species, <italic><tp:taxon-name><tp:taxon-name-part taxon-name-part-type="genus" reg="Gastrodia">G.</tp:taxon-name-part><tp:taxon-name-part taxon-name-part-type="species" reg="bawanglingensis">bawanglingensis</tp:taxon-name-part></tp:taxon-name></italic> is also distributed on the island, further confirming island colonization may be one of the factors of evolution of complete cleistogamy. And compared with the mainland, there are more frequent geological and climate changes on the island, which may cause the rapid change of its living environment and lead to the loss of pollinators in its distribution area. Unreliable pollinator services and the cost of maintaining open flowers probably drove the completely cleistogamous <italic><tp:taxon-name><tp:taxon-name-part taxon-name-part-type="genus" reg="Gastrodia">Gastrodia</tp:taxon-name-part></tp:taxon-name></italic> species to abandon insect-mediated pollination (<xref ref-type="bibr" rid="B27">Suetsugu 2014</xref>, <xref ref-type="bibr" rid="B28">2016</xref>). However, complete cleistogamy has arguably driven speciation (<xref ref-type="bibr" rid="B17">Kishikawa et al. 2019</xref>; <xref ref-type="bibr" rid="B23">Ogaki et al. 2019</xref>). We also found several other unpublished species that are different but very similar to <italic><tp:taxon-name><tp:taxon-name-part taxon-name-part-type="genus" reg="Gastrodia">G.</tp:taxon-name-part><tp:taxon-name-part taxon-name-part-type="species" reg="bawanglingensis">bawanglingensis</tp:taxon-name-part></tp:taxon-name></italic> in our field survey in Hainan Island, which also confirms the above point of view. It is also notable that although lack of rostellum often facilitates selfing in the genus (<xref ref-type="bibr" rid="B31">Suetsugu 2022</xref>; <xref ref-type="bibr" rid="B32">Suetsugu et al. 2022</xref>), the new species has somewhat well-developed rostellum. Further observations are needed on how the species accomplishes autogamy.</p></tp:treatment-sec><ref-list><ref id="B11"><mixed-citation xmlns:xlink="http://www.w3.org/1999/xlink" xlink:type="simple">IUCN Standards and Petitions Subcommittee (<year>2022</year>) Guidelines for Using the IUCN Red List Categories and Criteria. Version 13. Prepared by the Standards and Petitions Subcommittee. <ext-link xlink:href="http://www.iucnredlist.org/documents/RedListGuide-lines.pdf" ext-link-type="uri" xlink:type="simple">http://www.iucnredlist.org/documents/RedListGuide-lines.pdf</ext-link></mixed-citation></ref><ref id="B31"><mixed-citation xmlns:xlink="http://www.w3.org/1999/xlink" xlink:type="simple"><person-group><name name-style="western"><surname>Suetsugu</surname><given-names>K</given-names></name></person-group> (<year>2022</year>) <article-title>Living in the shadows: <italic><tp:taxon-name><tp:taxon-name-part taxon-name-part-type="genus">Gastrodia</tp:taxon-name-part></tp:taxon-name></italic> orchids lack functional leaves and open flowers.</article-title><source>Plants, People, Planet</source><volume>4</volume>(<issue>5</issue>): <fpage>418</fpage>–<lpage>422</lpage>. <ext-link xlink:href="10.1002/ppp3.10281" ext-link-type="doi" xlink:type="simple">https://doi.org/10.1002/ppp3.10281</ext-link></mixed-citation></ref><ref id="B32"><mixed-citation xmlns:xlink="http://www.w3.org/1999/xlink" xlink:type="simple"><person-group><name name-style="western"><surname>Suetsugu</surname><given-names>K</given-names></name><name name-style="western"><surname>Fukushima</surname><given-names>K</given-names></name><name name-style="western"><surname>Makino</surname><given-names>T</given-names></name><name name-style="western"><surname>Ikematsu</surname><given-names>S</given-names></name><name name-style="western"><surname>Sakamoto</surname><given-names>T</given-names></name><name name-style="western"><surname>Kimura</surname><given-names>S</given-names></name></person-group> (<year>2022</year>) <article-title>Transcriptomic heterochrony and completely cleistogamous flower development in the mycoheterotrophic orchid <italic><tp:taxon-name><tp:taxon-name-part taxon-name-part-type="genus">Gastrodia</tp:taxon-name-part></tp:taxon-name></italic>.</article-title><source>New Phytologist</source><volume>237</volume>(<issue>1</issue>): <fpage>323</fpage>–<lpage>338</lpage>. <ext-link xlink:href="10.1111/nph.18495" ext-link-type="doi" xlink:type="simple">https://doi.org/10.1111/nph.18495</ext-link></mixed-citation></ref><ref id="B9"><mixed-citation xmlns:xlink="http://www.w3.org/1999/xlink" xlink:type="simple"><person-group><name name-style="western"><surname>Hsu</surname><given-names>T-C</given-names></name><name name-style="western"><surname>Chung</surname><given-names>S-W</given-names></name><name name-style="western"><surname>Kuo</surname><given-names>C-M</given-names></name></person-group> (<year>2012</year>) Supplements to the Orchid Flora of Taiwan 57(VI): 1–7.</mixed-citation></ref><ref id="B26"><mixed-citation xmlns:xlink="http://www.w3.org/1999/xlink" xlink:type="simple"><person-group><name name-style="western"><surname>Suetsugu</surname><given-names>K</given-names></name></person-group> (<year>2013</year>) <article-title><italic><tp:taxon-name><tp:taxon-name-part taxon-name-part-type="genus">Gastrodia</tp:taxon-name-part><tp:taxon-name-part taxon-name-part-type="species">takeshimensis</tp:taxon-name-part></tp:taxon-name></italic> (<tp:taxon-name><tp:taxon-name-part taxon-name-part-type="family">Orchidaceae</tp:taxon-name-part></tp:taxon-name>), a New Mycoheterotrophic Species from Japan.</article-title><source>Annales Botanici Fennici</source><volume>50</volume>(<issue>6</issue>): <fpage>375</fpage>–<lpage>378</lpage>. <ext-link xlink:href="10.5735/085.050.0613" ext-link-type="doi" xlink:type="simple">https://doi.org/10.5735/085.050.0613</ext-link></mixed-citation></ref><ref id="B27"><mixed-citation xmlns:xlink="http://www.w3.org/1999/xlink" xlink:type="simple"><person-group><name name-style="western"><surname>Suetsugu</surname><given-names>K</given-names></name></person-group> (<year>2014</year>) <article-title><italic><tp:taxon-name><tp:taxon-name-part taxon-name-part-type="genus">Gastrodia</tp:taxon-name-part><tp:taxon-name-part taxon-name-part-type="species">flexistyloides</tp:taxon-name-part></tp:taxon-name></italic> (<tp:taxon-name><tp:taxon-name-part taxon-name-part-type="family">Orchidaceae</tp:taxon-name-part></tp:taxon-name>), a new mycoheterotrophic plant with complete cleistogamy from Japan.</article-title><source>Phytotaxa</source><volume>175</volume>(<issue>5</issue>): <fpage>270</fpage>. <ext-link xlink:href="10.11646/phytotaxa.175.5.5" ext-link-type="doi" xlink:type="simple">https://doi.org/10.11646/phytotaxa.175.5.5</ext-link></mixed-citation></ref><ref id="B28"><mixed-citation xmlns:xlink="http://www.w3.org/1999/xlink" xlink:type="simple"><person-group><name name-style="western"><surname>Suetsugu</surname><given-names>K</given-names></name></person-group> (<year>2016</year>) <article-title><italic><tp:taxon-name><tp:taxon-name-part taxon-name-part-type="genus">Gastrodia</tp:taxon-name-part><tp:taxon-name-part taxon-name-part-type="species">kuroshimensis</tp:taxon-name-part></tp:taxon-name></italic> (<tp:taxon-name><tp:taxon-name-part taxon-name-part-type="family">Orchidaceae</tp:taxon-name-part></tp:taxon-name>), a new mycoheterotrophic and complete cleistogamous plant from Japan.</article-title><source>Phytotaxa</source><volume>278</volume>(<issue>3</issue>): <fpage>265</fpage>. <ext-link xlink:href="10.11646/phytotaxa.278.3.6" ext-link-type="doi" xlink:type="simple">https://doi.org/10.11646/phytotaxa.278.3.6</ext-link></mixed-citation></ref><ref id="B29"><mixed-citation xmlns:xlink="http://www.w3.org/1999/xlink" xlink:type="simple"><person-group><name name-style="western"><surname>Suetsugu</surname><given-names>K</given-names></name></person-group> (<year>2019</year>) <article-title><italic><tp:taxon-name><tp:taxon-name-part taxon-name-part-type="genus">Gastrodia</tp:taxon-name-part><tp:taxon-name-part taxon-name-part-type="species">amamiana</tp:taxon-name-part></tp:taxon-name></italic> (<tp:taxon-name><tp:taxon-name-part taxon-name-part-type="family">Orchidaceae</tp:taxon-name-part></tp:taxon-name>; <tp:taxon-name><tp:taxon-name-part taxon-name-part-type="subfamily">Epidendroideae</tp:taxon-name-part></tp:taxon-name>; <tp:taxon-name><tp:taxon-name-part taxon-name-part-type="tribe">Gastrodieae</tp:taxon-name-part></tp:taxon-name>), a new completely cleistogamous species from Japan.</article-title><source>Phytotaxa</source><volume>413</volume>(<issue>3</issue>): <fpage>225</fpage>–<lpage>230</lpage>. <ext-link xlink:href="10.11646/phytotaxa.413.3.3" ext-link-type="doi" xlink:type="simple">https://doi.org/10.11646/phytotaxa.413.3.3</ext-link></mixed-citation></ref><ref id="B17"><mixed-citation xmlns:xlink="http://www.w3.org/1999/xlink" xlink:type="simple"><person-group><name name-style="western"><surname>Kishikawa</surname><given-names>K</given-names></name><name name-style="western"><surname>Suetsugu</surname><given-names>K</given-names></name><name name-style="western"><surname>Kyogoku</surname><given-names>D</given-names></name><name name-style="western"><surname>Ogaki</surname><given-names>K</given-names></name><name name-style="western"><surname>Iga</surname><given-names>D</given-names></name><name name-style="western"><surname>Shutoh</surname><given-names>K</given-names></name><name name-style="western"><surname>Isagi</surname><given-names>Y</given-names></name><name name-style="western"><surname>Kaneko</surname><given-names>S</given-names></name></person-group> (<year>2019</year>) <article-title>Development of microsatellite markers for the completely cleistogamous species <italic><tp:taxon-name><tp:taxon-name-part taxon-name-part-type="genus">Gastrodia</tp:taxon-name-part><tp:taxon-name-part taxon-name-part-type="species">takeshimensis</tp:taxon-name-part></tp:taxon-name></italic> (<tp:taxon-name><tp:taxon-name-part taxon-name-part-type="family">Orchidaceae</tp:taxon-name-part></tp:taxon-name>) that are transferable to its chasmogamous sister <italic><tp:taxon-name><tp:taxon-name-part taxon-name-part-type="genus">G.</tp:taxon-name-part><tp:taxon-name-part taxon-name-part-type="species">nipponica</tp:taxon-name-part></tp:taxon-name></italic>.</article-title><source>Genes &amp; Genetic Systems</source><volume>94</volume>(<issue>2</issue>): <fpage>95</fpage>–<lpage>98</lpage>. <ext-link xlink:href="10.1266/ggs.18-00057" ext-link-type="doi" xlink:type="simple">https://doi.org/10.1266/ggs.18-00057</ext-link></mixed-citation></ref><ref id="B23"><mixed-citation xmlns:xlink="http://www.w3.org/1999/xlink" xlink:type="simple"><person-group><name name-style="western"><surname>Ogaki</surname><given-names>K</given-names></name><name name-style="western"><surname>Suetsugu</surname><given-names>K</given-names></name><name name-style="western"><surname>Kishikawa</surname><given-names>K</given-names></name><name name-style="western"><surname>Kyogoku</surname><given-names>D</given-names></name><name name-style="western"><surname>Shutoh</surname><given-names>K</given-names></name><name name-style="western"><surname>Isagi</surname><given-names>Y</given-names></name><name name-style="western"><surname>Kaneko</surname><given-names>S</given-names></name></person-group> (<year>2019</year>) <article-title>New microsatellite markers recognize differences in tandem repeats among four related <italic><tp:taxon-name><tp:taxon-name-part taxon-name-part-type="genus">Gastrodia</tp:taxon-name-part></tp:taxon-name></italic> species (<tp:taxon-name><tp:taxon-name-part taxon-name-part-type="family">Orchidaceae</tp:taxon-name-part></tp:taxon-name>).</article-title><source>Genes &amp; Genetic Systems</source><volume>94</volume>(<issue>5</issue>): <fpage>225</fpage>–<lpage>229</lpage>. <ext-link xlink:href="10.1266/ggs.19-00025" ext-link-type="doi" xlink:type="simple">https://doi.org/10.1266/ggs.19-00025</ext-link></mixed-citation></ref></ref-list></tp:taxon-treatment>
